# Supplementary material for: Geospatial distribution and predictive modeling of onchocerciasis in Ogun State, Nigeria
Source: PLoS One. 2023 Mar 1;18(3):e0281624. doi: 10.1371/journal.pone.0281624 (PMC9977021; doi:10.1371/journal.pone.0281624)
Supplement: S1 File — (XLSX) [file pone.0281624.s001.xlsx]

## Sheet: Sheet1
Sex	Age	Ov16 RDT	Treated with Ivermectin
male	61	negative	no
male	31	positive	yes
female	34	negative	yes
female	40	positive	yes
female	30	positive	no
female	74	negative	no
female	70	positive	yes
female	28	negative	yes
male	37	positive	no
female	69	negative	yes
female	70	positive	yes
male	60	negative	no
male	65	negative	no
female	80	negative	no
male	71	positive	no
female	28	positive	no
female	40	negative	no
female	20	positive	no
male	37	negative	no
male	38	positive	no
male	42	positive	yes
male	44	negative	yes
male	59	negative	yes
male	43	negative	yes
female	29	positive	yes
female	21	negative	no
female	39	negative	yes
male	24	positive	yes
male	35	positive	yes
male	18	negative	yes
male	41	negative	no
female	20	negative	yes
female	50	negative	no
female	53	negative	no
female	40	negative	yes
female	35	positive	no
male	20	negative	no
female	45	negative	yes
male	35	positive	yes
female	21	negative	yes
female	24	negative	yes
female	42	negative	yes
male	31	positive	yes
female	35	positive	no
male	31	negative	yes
female	20	positive	yes
female	18	negative	no
female	21	negative	yes
female	9	negative	yes
female	40	positive	yes
male	69	positive	yes
male	17	negative	yes
female	52	negative	no
male	36	negative	no
male	30	positive	no
male	40	positive	yes
female	27	negative	no
male	22	positive	no
female	21	negative	no
female	38	positive	yes
female	42	positive	no
female	38	positive	yes
female	29	positive	yes
female	72	negative	no
male	62	positive	no
male	49	positive	yes
male	38	negative	yes
female	47	positive	yes
female	52	positive	yes
female	30	positive	yes
male	41	positive	yes
female	77	negative	yes
female	58	positive	yes
male	35	negative	no
male	60	negative	yes
male	46	positive	no
male	25	negative	yes
female	25	negative	no
female	21	negative	yes
female	51	negative	no
male	9	negative	yes
male	6	negative	yes
female	26	positive	no
female	10	positive	yes
female	68	negative	yes
female	69	positive	yes
female	34	positive	no
female	44	negative	yes
female	16	positive	no
female	12	negative	yes
male	13	positive	yes
female	7	negative	yes
male	26	positive	no
male	27	negative	no
male	27	positive	yes
female	29	positive	yes
female	31	positive	yes
female	30	positive	no
female	29	positive	yes
female	28	positive	yes
female	13	positive	yes
male	13	negative	yes
female	14	negative	yes
male	13	positive	yes
female	10	negative	yes
male	5	negative	yes
female	5	negative	yes
female	10	positive	yes
female	7	negative	yes
male	7	negative	yes
male	9	negative	yes
female	9	positive	yes
female	9	negative	yes
female	7	positive	yes
female	11	negative	yes
female	7	positive	yes
male	5	negative	yes
female	11	positive	yes
female	5	positive	yes
female	8	negative	yes
female	30	negative	no
female	42	negative	yes
female	20	negative	yes
female	35	negative	yes
male	72	negative	no
female	30	positive	no
male	30	positive	no
male	55	positive	yes
female	6	negative	yes
female	5	positive	yes
male	5	negative	yes
male	7	positive	yes
female	8	positive	yes
male	5	positive	yes
male	16	positive	yes
male	5	positive	no
male	26	positive	no
female	24	negative	no
female	30	negative	no
male	6	negative	no
female	32	positive	no
male	25	positive	no
male	30	positive	no
male	85	positive	yes
male	65	positive	no
male	25	positive	no
male	28	positive	no
male	42	negative	yes
male	26	negative	yes
male	50	negative	yes
male	80	negative	yes
male	75	negative	no
male	5	negative	no
male	60	negative	yes
male	38	negative	yes
male	29	negative	no
female	19	negative	no
male	29	negative	no
female	45	negative	yes
female	35	negative	yes
female	15	negative	no
female	8	negative	yes
female	40	negative	no
female	7	negative	no
male	71	negative	no
female	50	negative	no
female	23	negative	yes
female	6	negative	yes
female	9	negative	yes
female	12	negative	no
female	5	negative	no
male	70	negative	no
female	13	negative	yes
male	28	negative	yes
male	12	negative	yes
female	8	negative	yes
female	6	negative	yes
female	25	negative	no
female	68	negative	yes
male	14	negative	no
female	40	negative	no
male	39	negative	yes
female	35	negative	no
female	7	negative	no
female	9	negative	no
male	50	negative	no
female	39	negative	no
male	11	negative	no
female	9	negative	no
female	12	negative	yes
female	29	positive	no
female	18	negative	no
male	66	negative	no
male	31	negative	no
male	81	positive	no
male	31	negative	no
male	47	negative	yes
male	20	negative	no
female	38	negative	no
female	40	negative	no
female	14	negative	no
female	25	negative	yes
male	12	negative	no
female	9	negative	no
male	7	negative	no
male	40	negative	no
male	35	negative	yes
male	25	negative	no
female	49	negative	no
female	16	negative	no
female	38	positive	yes
male	12	negative	no
male	9	negative	no
male	5	negative	no
male	50	positive	yes
male	60	positive	yes
male	10	negative	no
male	30	negative	no
female	28	negative	no
female	39	positive	yes
male	15	negative	no
male	43	negative	no
female	10	positive	yes
female	60	negative	no
female	45	positive	yes
male	50	negative	no
female	27	negative	no
male	28	positive	yes
female	35	negative	no
male	45	negative	no
female	12	negative	no
male	60	positive	yes
male	60	positive	yes
male	54	negative	no
male	47	negative	yes
male	32	negative	yes
female	80	positive	yes
female	40	positive	yes
female	70	positive	yes
female	75	positive	yes
female	81	positive	yes
female	40	positive	yes
female	23	positive	yes
female	41	positive	yes
female	45	negative	yes
female	35	positive	yes
female	20	negative	no
female	25	positive	yes
male	40	positive	yes
female	28	positive	yes
female	30	positive	yes
female	54	negative	yes
female	54	negative	yes
male	29	positive	yes
male	29	negative	yes
male	28	negative	yes
female	29	negative	no
male	35	negative	yes
male	38	negative	yes
female	38	positive	yes
male	27	negative	yes
male	60	negative	yes
female	30	negative	yes
female	63	positive	yes
female	39	positive	yes
male	55	positive	yes
female	12	negative	yes
male	13	positive	yes
female	11	negative	no
female	8	negative	no
female	7	negative	no
female	9	positive	no
female	10	negative	yes
female	15	negative	no
male	6	negative	no
female	6	negative	no
female	7	negative	no
female	11	positive	no
female	10	positive	no
male	42	positive	no
female	6	negative	no
female	14	negative	no
female	15	negative	no
male	20	negative	no
female	19	negative	yes
female	10	negative	yes
male	10	positive	yes
male	8	negative	yes
female	6	negative	yes
female	30	positive	no
female	25	positive	yes
male	25	negative	no
male	16	negative	no
female	35	positive	no
male	8	positive	no
male	10	negative	no
female	15	negative	no
female	16	negative	no
male	38	negative	no
female	20	positive	no
female	25	positive	no
female	78	positive	no
female	25	negative	no
female	32	positive	no
female	28	negative	no
female	49	positive	no
female	70	negative	no
female	33	negative	no
female	52	positive	no
female	49	positive	no
female	32	negative	yes
female	38	negative	yes
female	28	positive	no
female	30	positive	no
male	9	negative	no
male	9	negative	no
female	12	negative	yes
female	20	positive	no
female	17	negative	no
male	12	positive	no
female	5	negative	no
male	24	positive	no
male	13	positive	no
male	9	negative	no
male	7	negative	no
male	11	negative	no
male	7	negative	no
male	9	negative	no
male	10	negative	no
male	30	negative	no
male	12	positive	no
male	25	negative	no
male	10	negative	no
female	6	positive	yes
female	6	negative	no
male	35	negative	no
male	5	negative	no
female	33	negative	no
female	40	negative	no
female	39	negative	no
female	35	negative	no
female	5	negative	no
female	29	positive	no
male	30	negative	no
male	5	negative	no
female	22	negative	no
female	15	negative	no
female	14	negative	no
male	52	negative	no
female	16	negative	no
female	17	negative	no
male	41	positive	no
male	47	positive	no
male	8	negative	no
male	38	negative	no
male	10	negative	no
male	15	negative	no
male	22	positive	no
male	11	negative	no
male	7	negative	no
male	7	positive	no
female	8	negative	no
male	30	positive	no
male	12	negative	no
male	7	negative	no
male	6	negative	no
male	57	negative	no
male	31	negative	no
male	30	negative	no
male	40	negative	no
male	22	negative	yes
male	48	negative	no
female	25	negative	yes
female	19	positive	no
female	16	negative	no
female	20	negative	no
female	50	negative	yes
female	25	negative	no
female	35	negative	no
female	30	negative	no
female	35	negative	no
female	42	negative	no
female	52	negative	no
female	30	negative	no
female	20	negative	no
female	25	negative	no
male	21	negative	no
male	22	negative	no
male	19	negative	yes
male	48	negative	no
male	22	negative	no
female	25	negative	no
female	24	negative	no
female	20	negative	no
male	21	negative	yes
female	23	negative	no
female	6	negative	yes
male	6	negative	no
female	9	negative	no
female	9	negative	no
female	10	negative	no
female	9	negative	no
female	7	negative	no
female	6	negative	no
male	9	negative	no
male	6	negative	no
female	9	negative	no
male	22	negative	yes
female	50	negative	yes
female	6	negative	yes
female	6	negative	yes
female	6	negative	yes
male	40	negative	yes
male	45	negative	yes
female	6	negative	no
female	10	positive	no
male	50	negative	no
male	7	negative	no
male	40	negative	yes
male	45	negative	yes
male	40	negative	no
male	5	negative	no
male	5	negative	no
female	7	negative	no
female	6	negative	no
male	15	negative	no
male	6	negative	no
male	25	positive	no
male	15	negative	no
female	13	negative	no
female	35	negative	no
male	49	negative	no
female	26	negative	no
male	9	negative	no
female	45	negative	no
male	67	negative	no
male	70	positive	yes
male	20	negative	no
male	17	negative	no
male	15	negative	no
male	35	negative	no
male	45	negative	yes
male	55	negative	yes
female	42	negative	no
male	26	negative	no
male	45	positive	no
male	30	positive	no
female	30	positive	yes
male	22	positive	no
female	27	positive	yes
male	50	negative	yes
male	23	negative	no
female	50	positive	no
male	63	negative	yes
female	50	negative	no
female	60	negative	no
female	40	positive	no
male	25	positive	no
male	42	negative	no
male	36	negative	yes
female	90	negative	no
female	84	negative	no
female	61	positive	yes
male	42	positive	no
female	72	positive	yes
male	18	positive	yes
female	25	negative	no
female	25	negative	yes
male	60	negative	no
male	22	negative	no
female	30	negative	yes
male	22	negative	yes
male	8	positive	no
male	27	negative	no
male	45	negative	no
male	9	negative	no
female	6	negative	no
male	60	positive	yes
male	90	negative	yes
male	80	positive	yes
male	70	negative	no
male	73	positive	yes
male	50	negative	yes
male	45	negative	yes
male	27	negative	yes
male	28	negative	yes
female	62	positive	yes
male	60	positive	yes
female	20	positive	yes
female	30	negative	yes
male	65	positive	yes
female	72	negative	yes
male	40	negative	yes
female	55	negative	no
male	32	negative	yes
female	80	negative	yes
female	20	positive	yes
male	40	positive	yes
male	32	positive	yes
male	18	negative	yes
female	45	positive	yes
female	40	positive	yes
female	80	positive	yes
female	19	negative	no
male	52	negative	yes
male	5	negative	yes
male	53	negative	yes
female	70	positive	yes
female	65	positive	yes
female	31	positive	yes
female	29	negative	yes
male	25	positive	yes
male	70	positive	yes
female	34	negative	yes
female	40	negative	yes
female	10	negative	no
female	40	positive	no
male	6	negative	no
female	10	negative	no
male	35	negative	yes
male	25	negative	no
male	24	negative	no
female	8	negative	no
female	35	negative	no
male	19	negative	no
male	40	negative	no
female	52	positive	no
male	25	negative	no
male	25	positive	no
male	19	positive	no
female	19	negative	no
female	6	negative	yes
male	68	positive	yes
female	6	negative	yes
male	25	positive	yes
female	10	negative	yes
male	15	negative	no
male	30	negative	yes
male	10	negative	no
female	15	negative	no
male	35	positive	no
female	25	positive	no
female	7	negative	no
male	7	negative	no
female	10	negative	no
female	11	negative	no
male	16	positive	no
female	6	negative	no
male	8	negative	no
male	15	negative	no
male	35	negative	no
female	6	negative	no
male	20	negative	no
male	9	negative	no
male	9	negative	no
male	9	negative	no
male	13	negative	no
male	25	positive	yes
female	30	negative	yes
female	20	negative	no
male	30	negative	no
male	30	negative	no
male	18	negative	no
male	50	negative	yes
male	11	positive	no
male	10	negative	no
male	45	negative	no
male	9	negative	no
female	7	negative	no
female	10	negative	no
female	7	negative	no
female	8	positive	no
female	45	positive	no
female	10	negative	no
male	29	positive	no
male	30	positive	no
male	50	negative	no
male	50	negative	no
male	65	positive	no
female	35	positive	no
male	50	negative	yes
male	28	positive	no
male	63	positive	no
male	53	positive	no
male	48	negative	no
male	50	positive	no
male	33	positive	no
male	28	negative	no
male	30	negative	no
female	40	positive	no
male	27	positive	no
male	60	negative	no
female	25	positive	no
male	60	positive	no
female	25	negative	no
female	20	negative	no
male	7	negative	no
male	53	negative	no
female	27	negative	no
female	28	negative	no
female	45	negative	no
female	15	negative	no
female	7	negative	no
female	26	negative	yes
male	5	negative	no
female	8	negative	no
female	10	negative	no
male	50	negative	no
male	45	positive	yes
male	30	positive	yes
female	11	negative	no
male	33	positive	no
male	20	positive	no
male	30	negative	yes
female	22	negative	no
female	20	negative	yes
female	20	negative	yes
female	23	negative	yes
male	5	negative	no
female	31	positive	no
male	8	negative	no
male	6	negative	no
male	5	negative	no
male	5	negative	no
female	21	negative	no
male	7	negative	no
male	9	negative	no
female	20	negative	no
female	7	negative	no
female	9	negative	no
female	22	negative	no
female	10	negative	no
female	50	positive	no
female	55	negative	no
female	20	negative	no
male	11	negative	no
female	78	negative	no
female	44	negative	no
male	50	negative	no
male	30	positive	yes
male	32	negative	yes
female	35	negative	no
female	7	negative	no
female	5	negative	no
female	25	negative	no
female	20	negative	no
female	15	negative	no
female	14	negative	no
female	25	negative	yes
male	38	negative	no
female	25	negative	no
female	12	negative	no
male	60	negative	no
male	60	negative	no
female	33	negative	no
male	40	negative	no
male	50	positive	yes
female	20	negative	no
female	8	negative	no
male	7	negative	no
female	5	negative	no
male	30	positive	no
male	75	positive	no
male	13	negative	no
male	13	positive	no
male	63	positive	no
female	59	negative	no
female	30	negative	no
female	40	positive	no
male	25	positive	no
male	18	negative	no
male	35	negative	no
male	28	negative	no
female	41	negative	yes
male	50	negative	no
male	32	negative	no
male	41	positive	no
male	31	negative	no
male	14	negative	no
male	25	negative	yes
male	25	negative	no
male	20	negative	no
male	62	negative	no
male	32	negative	no
male	45	positive	no
female	70	negative	no
male	26	negative	no
female	30	negative	no
female	40	negative	no
male	18	negative	no
male	20	negative	no
male	20	negative	no
male	20	negative	no
male	26	negative	no
male	19	negative	no
female	25	negative	no
male	5	positive	no
male	50	negative	no
male	19	negative	no
male	45	negative	no
male	15	negative	no
male	11	negative	no
female	20	negative	no
male	19	negative	yes
male	54	negative	no
male	35	negative	no
female	34	negative	no
female	30	negative	no
female	40	negative	no
male	41	negative	no
male	36	negative	yes
male	23	negative	no
male	19	negative	no
female	35	negative	no
male	22	negative	no
female	20	negative	no
female	25	negative	no
female	41	negative	no
male	42	negative	no
male	74	negative	yes
female	10	negative	no
female	15	negative	no
female	21	negative	no
female	21	negative	no
female	19	negative	no
male	40	negative	no
female	22	negative	no
male	13	negative	no
female	48	negative	no
male	13	negative	no
female	20	negative	no
male	60	negative	no
female	30	negative	no
female	9	negative	no
male	6	negative	no
male	11	negative	no
female	10	negative	no
female	10	negative	no
female	8	negative	no
male	13	negative	no
female	8	negative	no
female	10	negative	no
female	49	negative	no
female	35	negative	yes
female	48	negative	yes
male	46	negative	no
female	20	negative	no
male	10	negative	no
female	9	negative	no
female	20	negative	no
female	10	negative	no
male	14	negative	no
male	14	negative	no
female	32	negative	no
male	12	negative	no
female	22	negative	no
female	48	negative	no
female	13	negative	no
female	11	negative	no
female	13	negative	yes
female	13	negative	no
female	15	negative	no
female	15	negative	no
female	17	negative	no
female	10	negative	no
female	9	negative	no
female	15	negative	no
female	16	negative	no
female	7	negative	no
female	10	negative	no
female	30	negative	no
female	14	negative	no
female	15	negative	no
male	12	negative	no
female	23	negative	no
female	20	negative	no
female	12	negative	no
female	54	negative	no
female	12	negative	no
male	30	negative	no
female	20	negative	no
male	45	negative	no
female	6184	negative	no
male	25	negative	no
male	20	negative	yes
female	10	negative	no
male	19	negative	no
female	14	negative	no
male	20	negative	yes
female	11	negative	no
male	7	negative	no
male	41	negative	no
female	10	negative	no
male	45	negative	no
female	15	negative	no
male	31	negative	no
female	7	negative	no
female	13	negative	no
male	10	negative	no
female	8	negative	no
female	8	negative	no
female	7	negative	no
female	8	negative	no
male	7	negative	no
female	15	negative	no
female	14	negative	yes
female	49	negative	no
male	8	negative	no
male	9	negative	no
female	13	positive	no
female	40	negative	no
female	11	negative	no
female	10	negative	no
female	10	negative	no
female	8	positive	no
male	9	negative	no
female	19	positive	no
female	46	negative	no
male	5	negative	no
male	25	negative	no
male	10	negative	no
male	6	negative	no
male	10	negative	no
female	8	negative	no
male	27	negative	no
female	6	negative	no
female	26	negative	no
female	10	negative	no
female	47	negative	no
male	7	negative	no
male	10	negative	no
female	10	negative	no
female	8	negative	no
male	47	negative	no
female	43	negative	no
female	50	negative	no
female	7	negative	no
female	25	negative	no
female	11	negative	no
female	7	negative	no
female	13	negative	no
female	9	negative	no
female	12	negative	no
male	11	negative	no
female	10	negative	no
female	14	negative	yes
female	11	negative	no
male	6	negative	no
female	10	negative	no
female	45	positive	no
female	40	negative	no
female	9	negative	no
female	35	negative	no
male	5	negative	no
female	5	negative	no
male	12	negative	no
female	39	positive	no
male	5	negative	no
male	25	negative	no
male	35	negative	no
male	6	negative	no
female	10	negative	no
female	48	negative	no
female	45	negative	no
female	20	positive	no
female	45	negative	no
female	32	negative	no
male	58	negative	yes
female	40	negative	no
female	41	negative	yes
male	35	positive	no
male	32	negative	no
female	50	negative	no
female	29	negative	no
female	8	negative	no
female	8	negative	yes
female	35	negative	no
female	25	negative	no
female	40	negative	no
female	65	negative	no
female	39	positive	no
female	40	negative	no
female	40	negative	no
male	60	negative	no
male	62	negative	no
male	70	negative	no
female	20	negative	no
female	21	negative	no
male	49	negative	no
male	55	negative	no
female	20	negative	no
male	10	negative	no
female	36	negative	no
female	68	negative	no
male	25	negative	no
female	25	negative	no
female	8	negative	no
male	5	negative	no
female	9	negative	no
female	6	negative	no
female	11	negative	no
male	48	negative	no
male	30	negative	no
male	31	negative	no
male	30	negative	no
female	45	negative	no
female	45	negative	no
female	40	negative	no
female	25	negative	no
female	30	positive	no
female	16	negative	no
female	14	negative	no
female	30	negative	no
female	40	negative	no
female	13	negative	no
female	14	negative	no
female	25	negative	no
male	22	negative	no
male	6	negative	no
male	8	negative	no
male	10	negative	no
male	52	negative	no
male	43	negative	no
male	43	negative	no
male	50	negative	no
male	40	negative	no
female	37	negative	yes
female	39	negative	no
female	43	negative	no
female	50	negative	yes
male	34	negative	no
female	30	negative	no
female	57	negative	no
male	38	negative	no
female	10	negative	no
female	11	negative	no
female	12	negative	no
female	6	negative	no
female	12	negative	no
female	6	negative	no
male	12	negative	no
male	25	negative	no
male	62	negative	yes
male	25	negative	no
male	55	negative	no
male	60	negative	no
male	25	negative	no
female	8	negative	no
female	8	negative	no
female	7	negative	no
female	5	negative	no
female	6	negative	no
female	12	negative	no
female	11	negative	no
female	12	negative	no
female	10	negative	no
female	12	negative	no
female	11	negative	no
female	13	negative	no
female	13	negative	no
female	13	negative	no
female	11	negative	no
male	12	negative	no
female	12	negative	no
female	14	negative	no
female	16	negative	no
male	10	negative	no
female	12	negative	no
male	35	negative	no
female	25	negative	no
male	8	negative	no
female	49	negative	no
male	70	negative	no
male	73	negative	no
male	80	negative	no
male	23	negative	no
male	35	negative	no
male	55	negative	no
male	27	negative	no
female	57	negative	no
female	50	negative	no
female	30	negative	no
male	49	negative	no
female	45	negative	yes
female	40	negative	no
female	45	negative	no
male	66	negative	no
male	50	negative	no
male	40	negative	no
male	39	negative	no
male	25	negative	no
male	25	negative	no
male	40	negative	no
male	78	negative	no
male	68	negative	no
female	45	negative	no
female	35	negative	no
female	50	negative	no
female	47	negative	no
male	40	negative	no
female	47	negative	no
female	70	negative	no
female	37	negative	no
male	29	negative	no
female	30	negative	no
female	44	negative	no
male	63	negative	no
female	40	negative	no
male	34	negative	no
female	47	negative	no
female	39	negative	no
female	47	negative	no
male	40	negative	no
male	22	negative	no
male	85	negative	no
male	22	negative	no
male	25	negative	no
female	33	negative	no
male	35	negative	no
male	47	negative	no
female	40	negative	no
male	80	negative	no
male	82	negative	no
male	75	negative	no
male	25	negative	no
male	13	negative	no
male	63	negative	no
female	30	negative	no
female	31	negative	no
female	40	negative	no
female	64	negative	no
female	80	negative	no
female	27	negative	no
male	25	negative	no
male	25	negative	no
male	37	negative	no
male	75	negative	no
male	55	negative	no
female	32	negative	no
female	20	negative	no
female	60	negative	no
male	26	negative	no
male	7	negative	no
female	13	negative	no
male	7	negative	no
female	5	negative	no
female	13	negative	no
male	8	negative	no
female	5	negative	no
female	8	negative	no
male	12	negative	no
male	10	negative	no
female	10	negative	no
male	6	negative	no
male	6	negative	no
female	6	negative	no
female	18	negative	no
female	35	negative	no
female	40	negative	no
female	5	negative	no
female	10	negative	no
male	6	negative	no
male	7	negative	no
female	10	negative	no
female	15	negative	no
male	15	negative	no
female	68	negative	no
female	8	negative	no
male	18	negative	no
male	9	negative	no
female	10	negative	no
female	30	negative	no
female	56	negative	no
female	9	negative	no
male	25	negative	no
male	15	negative	no
female	12	negative	no
female	23	negative	no
female	20	negative	no
male	15	negative	no
female	54	negative	no
male	12	negative	no
female	34	negative	no
female	23	negative	no
female	45	negative	no
female	57	negative	no
female	25	negative	no
female	20	negative	no
male	45	negative	no
male	23	negative	no
male	40	negative	no
female	25	negative	no
male	12	negative	no
female	55	negative	no
female	8	negative	no
female	9	negative	no
male	12	negative	no
male	6	negative	no
female	63	negative	no
male	25	negative	no
male	47	negative	no
male	39	negative	no
male	14	negative	no
male	10	negative	no
male	9	negative	no
female	10	negative	no
male	8	negative	no
male	37	negative	no
female	29	negative	no
male	41	negative	no
female	40	negative	no
female	6	negative	no
male	60	negative	no
male	37	negative	no
male	65	negative	no
male	13	negative	no
male	12	negative	no
male	38	negative	no
female	8	negative	no
female	15	negative	no
male	29	negative	no
male	10	negative	no
male	40	negative	no
male	19	negative	no
male	32	negative	no
male	43	negative	no
female	42	negative	no
male	13	negative	no
female	13	negative	no
female	13	negative	no
male	10	negative	no
male	10	negative	no
female	57	negative	no
female	62	negative	no
female	63	negative	no
male	13	negative	no
female	54	negative	no
male	52	negative	no
male	50	negative	no
male	74	negative	no
male	49	negative	no
male	14	negative	no
male	12	negative	no
male	16	negative	no
male	15	negative	no
male	9	negative	no
male	8	negative	no
female	10	negative	no
female	11	negative	no
male	43	negative	no
male	60	negative	no
male	57	negative	no
male	53	negative	no
female	59	negative	no
female	40	negative	no
female	55	negative	no
female	7	negative	no
female	7	negative	no
male	35	negative	no
male	11	negative	no
male	12	negative	no
male	45	negative	no
female	50	negative	no
female	50	negative	no
female	7	negative	no
female	14	negative	no
male	57	negative	no
male	67	negative	yes
male	52	negative	no
male	45	negative	yes
male	85	negative	no
female	40	negative	yes
male	32	negative	no
male	42	negative	no
female	25	negative	no
male	6	negative	no
male	34	negative	no
female	35	negative	no
male	50	negative	no
male	70	negative	no
male	40	negative	no
female	35	negative	no
male	67	negative	no
female	71	negative	no
female	76	negative	yes
male	24	negative	yes
female	46	negative	yes
female	41	negative	yes
female	41	negative	no
female	80	negative	yes
female	30	negative	yes
female	61	negative	yes
female	57	negative	no
female	19	negative	no
male	69	negative	no
male	45	negative	no
male	62	negative	yes
male	67	negative	yes
male	76	negative	yes
female	13	negative	no
female	30	negative	no
male	29	negative	no
female	19	negative	no
male	13	negative	no
male	10	negative	no
female	7	negative	no
female	67	negative	no
female	12	negative	no
female	6	negative	no
female	56	negative	no
female	43	negative	no
male	62	negative	no
female	71	negative	no
female	24	negative	no
female	76	negative	no
female	35	negative	yes
female	21	negative	no
female	18	negative	no
male	14	negative	no
male	20	negative	no
female	10	negative	no
female	7	negative	no
female	87	negative	no
female	15	negative	no
female	24	negative	no
male	14	negative	no
female	10	negative	no
female	61	negative	no
female	7	negative	no
male	6	negative	no
female	62	negative	no
female	30	negative	no
female	63	negative	no
female	68	negative	no
female	42	negative	no
female	5	negative	no
female	83	negative	yes
female	61	negative	no
female	43	negative	no
male	6	negative	yes
female	62	negative	yes
female	18	negative	yes
male	20	negative	yes
female	71	negative	no
male	12	negative	no
male	15	negative	no
male	17	negative	no
female	15	negative	no
female	80	negative	no
male	9	negative	yes
male	11	negative	no
female	22	negative	no
female	6	negative	no
female	18	negative	no
female	5	negative	no
female	11	negative	no
male	15	negative	no
female	37	negative	no
female	6	negative	no
female	50	negative	no
female	8	negative	no
female	42	negative	no
female	18	negative	no
female	32	negative	no
male	10	negative	no
male	18	negative	no
male	18	negative	no
female	12	negative	no
male	10	negative	no
female	10	negative	no
male	9	negative	no
female	41	negative	no
female	36	negative	no
female	31	negative	no
female	10	negative	no
female	61	negative	no
female	9	negative	no
male	9	negative	no
male	16	negative	no
male	11	negative	no
male	10	negative	no
male	12	negative	no
female	7	negative	no
female	9	negative	no
female	13	negative	no
female	8	negative	no
male	10	negative	no
male	12	negative	no
female	20	negative	no
female	45	negative	no
female	63	negative	no
female	30	negative	no
male	16	negative	no
male	13	negative	no
male	10	negative	no
female	60	negative	no
female	67	negative	no
male	53	negative	no
female	35	negative	no
female	7	negative	no
female	19	negative	no
female	12	negative	no
female	38	negative	no
female	10	negative	no
female	17	negative	no
female	13	negative	no
male	26	negative	no
female	15	negative	no
female	12	negative	no
female	9	negative	no
female	46	negative	no
female	7	negative	no
male	40	negative	no
male	38	negative	no
male	30	negative	no
male	35	negative	no
female	24	negative	no
female	16	negative	no
female	8	negative	no
female	10	negative	no
female	9	negative	no
female	7	negative	no
male	45	negative	no
male	47	negative	no
female	17	negative	no
female	13	negative	no
female	52	negative	no
male	65	negative	no
female	90	negative	no
male	16	negative	no
female	17	negative	no
female	51	negative	no
female	48	negative	no
female	50	negative	no
female	12	negative	no
male	10	negative	no
male	6	negative	no
male	8	negative	no
female	25	negative	no
female	45	negative	no
male	80	negative	no
female	85	negative	no
male	65	negative	no
female	30	negative	no
female	71	negative	no
female	50	negative	no
male	64	negative	no
male	75	negative	no
female	45	negative	no
female	80	positive	no
female	90	negative	no
male	70	negative	no
female	60	negative	no
male	41	negative	no
female	32	negative	no
female	75	positive	no
female	60	negative	no
female	35	negative	no
female	27	negative	no
male	34	negative	no
male	6	negative	no
female	7	negative	no
male	5	negative	no
female	25	negative	no
male	35	negative	no
female	35	negative	no
male	75	positive	no
male	20	positive	no
male	18	negative	no
female	30	negative	no
male	55	positive	no
female	25	negative	no
male	6	negative	no
male	40	positive	no
male	42	negative	no
male	22	negative	no
male	23	negative	no
male	21	negative	no
male	19	negative	no
male	26	negative	no
male	32	negative	no
male	36	negative	no
female	40	negative	no
male	35	positive	no
female	21	negative	no
male	70	negative	no
male	80	negative	no
male	75	positive	no
male	50	negative	no
male	73	positive	no
female	83	negative	no
female	28	negative	no
female	75	positive	no
female	45	negative	no
male	15	negative	no
female	6	negative	no
male	6	negative	no
male	8	negative	no
male	10	negative	no
male	35	negative	no
male	44	negative	no
male	38	negative	no
female	81	positive	no
female	85	negative	no
female	60	positive	no
female	45	negative	no
female	56	negative	no
female	48	negative	no
female	28	negative	no
female	48	negative	no
female	50	positive	no
female	48	negative	no
female	68	negative	no
female	59	negative	no
female	28	negative	no
male	60	positive	no
male	62	negative	no
male	65	negative	no
male	31	negative	no
male	73	negative	no
male	42	negative	no
male	23	positive	no
male	14	negative	no
female	12	negative
male	7	negative	no
male	13	negative	no
male	90	negative	no
male	35	negative	no
male	35	positive	no
female	15	negative	no
female	60	negative	no
female	45	positive	no
female	8	negative	no
male	9	negative	no
male	15	negative	no
female	12	negative	no
male	28	negative	no
female	12	negative	no
female	11	negative	no
male	11	negative	no
male	7	negative	no
female	10	negative	no
female	10	negative	no
female	8	negative	no
male	12	negative	no
female	10	negative	no
male	6	negative	no
male	13	negative	no
male	13	negative	no
male	10	negative	no
male	5	negative	no
female	12	negative	no
female	7	negative	no
male	8	negative	no
female	8	negative	no
male	6	negative	no
male	5	negative	no
male	9	negative	no
male	9	negative	no
male	9	negative	no
male	11	negative	no
male	5	negative	no
male	10	negative	no
female	81	negative	no
male	65	positive	no
male	62	negative	no
male	45	negative	no
male	35	positive	no
female	70	negative	no
female	35	negative	no
male	37	negative	no
male	33	negative	no
female	25	positive	no
male	35	negative	no
female	30	negative	no
female	45	negative	no
male	65	negative	no
male	40	negative	no
male	38	negative	no
male	14	positive	no
male	43	negative	no
female	7	negative	no
female	5	negative	no
female	5	negative	no
female	10	negative	no
male	7	negative	no
male	12	negative	no
male	12	negative	no
male	12	negative	no
female	5	negative	no
male	7	negative	no
male	7	negative	no
male	5	negative	no
female	13	negative	no
male	58	negative	no
male	53	positive	no
male	30	negative	no
male	5	negative	no
female	5	negative	no
male	75	negative	no
male	70	negative	no
male	40	negative	no
male	45	negative	no
female	69	positive	no
female	65	negative	no
female	35	negative	no
female	11	negative	no
female	56	negative	no
male	60	negative	no
male	30	negative	no
male	13	negative	no
female	58	negative	no
female	72	positive	no
female	73	negative	no
female	28	negative	no
female	27	positive	no
female	30	negative	no
female	30	negative	no
female	78	negative	no
female	75	negative	no
male	12	negative	no
female	44	negative	no
female	68	positive	no
male	40	negative	no
male	35	negative	no
male	50	negative	no
female	70	negative	no
female	5	negative	no
male	13	negative	no
male	50	negative	no
male	30	negative	no
female	29	negative	no
male	65	negative	no
male	55	negative	no
male	40	negative	no
female	41	positive	no
male	38	negative	no
female	25	negative	no
female	21	positive	no
female	30	negative	no
female	50	negative	no
female	45	negative	no
male	32	negative	no
male	72	positive	no
male	53	negative	no
male	50	negative	no
female	47	negative	no
female	29	negative	no
female	30	negative	no
female	28	negative	no
female	56	negative	no
female	30	negative	no
female	40	negative	no
female	65	negative	no
female	31	positive	no
female	20	negative	no
female	30	negative	no
female	27	negative	no
female	31	negative	no
female	60	negative	no
female	67	negative	no
female	53	negative	no
female	68	negative	no
female	38	negative	no
female	29	negative	no
female	29	negative	no
male	52	negative	no
male	49	negative	no
female	80	negative	no
female	78	negative	no
female	67	negative	no
male	70	negative	no
male	30	negative	no
male	70	negative	no
female	32	negative	no
female	30	negative	no
male	35	negative	no
female	29	negative	no
female	30	negative	no
male	40	negative	no
female	50	negative	no
female	28	negative	no
male	78	negative	no
male	70	negative	no
male	65	negative	no
male	79	negative	no
female	73	negative	no
female	75	negative	no
female	62	negative	no
male	55	negative	no
female	78	negative	no
female	73	negative	no
female	71	negative	no
female	12	negative	no
female	10	negative	no
female	8	negative	no
female	8	negative	no
female	6	negative	no
male	5	negative	no
female	25	positive	no
female	29	negative	no
female	24	negative	no
female	20	negative	no
female	62	negative	no
female	70	negative	no
female	75	negative	no
male	27	negative	no
female	15	negative	no
female	16	negative	no
female	9	negative	no
male	58	negative	no
female	24	negative	no
female	58	negative	no
female	53	negative	no
female	75	negative	no
female	55	negative	no
male	7	negative	no
male	9	negative	no
female	62	negative	no
male	64	positive	no
female	25	negative	no
female	72	negative	no
male	80	negative	no
male	11	negative	no
female	75	negative	no
male	80	positive	no
female	42	negative	no
female	20	negative	no
female	20	negative	no
female	40	negative	no
male	56	negative	no
male	55	positive	no
female	25	negative	no
female	30	negative	no
female	34	negative	no
female	45	negative	no
female	45	negative	no
female	50	negative	no
female	17	negative	no
female	5	negative	no
female	45	negative	no
male	13	negative	no
female	6	negative	no
male	7	negative	no
female	75	negative
male	45	negative
male	71	negative
male	65	negative
female	60	negative
female	50	negative
female	63	negative
female	73	negative
male	32	negative
female	50	negative
female	30	negative
female	10	negative
male	10	negative
male	12	negative
female	50	negative
female	7	negative
male	10	negative
female	37	negative
male	12	negative
male	12	negative
male	15	negative
male	16	negative
female	45	negative
male	35	negative
female	50	positive
female	6	negative
female	10	negative
male	8	negative
female	16	negative
male	15	negative
female	10	negative
male	6	negative	no
male	6	negative	no
male	7	negative	no
female	6	negative	no
male	6	negative	no
female	8	negative	no
male	7	negative	no
female	8	negative	no
male	8	negative	no
female	7	negative	no
female	7	negative	no
male	8	negative	no
male	8	negative	no
male	8	negative	no
female	7	negative	no
female	8	negative	no
female	8	negative	no
female	8	negative	no
female	6	negative	no
male	6	negative	no
female	8	negative	no
male	7	negative	no
male	7	negative	no
male	7	negative	no
male	8	negative	no
female	7	negative	no
female	8	negative	no
female	9	negative	no
female	9	negative	no
male	10	negative	no
female	10	negative	no
female	11	negative	no
male	10	negative	no
female	11	negative	no
female	10	negative	no
female	9	negative	no
female	10	negative	no
female	9	negative	no
female	9	negative	no
female	10	negative	no
female	9	negative	no
female	10	negative	no
female	9	negative	no
male	11	negative	no
male	11	negative	no
male	10	negative	no
male	13	negative	no
male	10	negative	no
female	40	positive	no
male	11	negative	no
male	12	negative	no
male	12	negative	no
female	10	negative	no
male	13	negative	no
male	12	negative	no
male	12	negative	no
male	12	negative	no
male	13	negative	no
female	14	negative	no
female	13	negative	no
female	15	negative	no
male	13	negative	no
male	15	negative	no
male	13	negative	no
male	13	negative	no
male	15	negative	no
male	10	negative	no
male	12	negative	no
male	18	positive	no
male	15	negative	no
male	50	positive	no
male	13	negative	no
female	46	negative	no
female	40	positive	no
male	50	negative	no
male	6	negative	no
male	6	negative	no
male	6	negative	no
male	6	negative	no
male	6	negative	no
female	8	negative	no
male	6	negative	no
male	6	negative	no
male	6	negative	no
female	6	negative	no
female	6	negative	no
male	6	negative	no
male	5	negative	no
female	5	negative	no
female	6	negative	no
female	6	negative	no
female	6	negative	no
male	6	negative	no
male	6	negative	no
female	13	negative	no
male	11	negative	no
female	12	negative	no
female	5	negative	no
female	11	negative	no
female	12	negative	no
male	7	negative	no
male	7	negative	no
male	13	negative	no
female	9	negative	no
female	6	negative	no
male	9	negative	no
male	7	negative	no
male	13	negative	no
male	5	negative	no
male	5	negative	no
male	6	negative	no
male	8	negative	no
male	9	negative	no
male	13	negative	no
male	15	negative	no
female	7	negative	no
male	5	negative	no
male	6	negative	no
female	10	negative	no
female	9	negative	no
female	9	negative	no
female	7	negative	no
female	11	negative	no
female	10	negative	no
female	9	negative	no
male	12	negative	no
male	9	negative	no
male	10	negative	no
male	11	negative	no
male	27	positive	no
female	30	negative	no
male	30	negative	no
male	55	negative	no
male	6	negative	no
male	6	negative	no
male	7	negative	no
female	6	negative	no
male	6	negative	no
female	8	negative	no
male	7	negative	no
female	8	negative	no
male	8	negative	no
female	7	negative	no
female	7	negative	no
male	8	negative	no
male	8	negative	no
male	8	negative	no
female	7	negative	no
female	8	negative	no
female	8	negative	no
female	8	negative	no
female	6	negative	no
male	6	negative	no
female	8	negative	no
male	7	negative	no
male	7	negative	no
male	7	negative	no
male	8	negative	no
female	7	negative	no
female	8	negative	no
female	9	negative	no
female	9	negative	no
male	10	negative	no
female	10	negative	no
female	11	negative	no
male	10	negative	no
female	11	negative	no
female	10	negative	no
female	9	negative	no
female	10	negative	no
female	9	negative	no
female	9	negative	no
female	10	negative	no
female	9	negative	no
female	10	negative	no
female	9	negative	no
male	11	negative	no
male	11	negative	no
male	10	negative	no
male	13	negative	no
male	10	negative	no
female	40	positive	no
male	11	negative	no
male	12	negative	no
male	12	negative	no
female	10	negative	no
male	13	negative	no
male	12	negative	no
male	12	negative	no
male	12	negative	no
male	13	negative	no
female	14	negative	no
female	13	negative	no
female	15	negative	no
male	13	negative	no
male	15	negative	no
male	13	negative	no
male	13	negative	no
male	15	negative	no
male	10	negative	no
male	12	negative	no
male	18	positive	no
male	15	negative	no
male	50	positive	no
male	13	negative	no
female	46	negative	no
female	40	positive	no
male	50	negative	no
male	6	negative	no
male	6	negative	no
male	6	negative	no
male	6	negative	no
male	6	negative	no
female	8	negative	no
male	6	negative	no
male	6	negative	no
male	6	negative	no
female	6	negative	no
female	6	negative	no
male	6	negative	no
male	5	negative	no
female	5	negative	no
female	6	negative	no
female	6	negative	no
female	6	negative	no
male	6	negative	no
male	6	negative	no
female	13	negative	no
male	11	negative	no
female	12	negative	no
female	5	negative	no
female	11	negative	no
female	12	negative	no
male	7	negative	no
male	7	negative	no
male	13	negative	no
female	9	negative	no
female	6	negative	no
male	9	negative	no
male	7	negative	no
male	13	negative	no
male	5	negative	no
male	5	negative	no
male	6	negative	no
male	8	negative	no
male	9	negative	no
male	13	negative	no
male	15	negative	no
female	7	negative	no
male	5	negative	no
male	6	negative	no
female	10	negative	no
female	9	negative	no
female	9	negative	no
female	7	negative	no
female	11	negative	no
female	10	negative	no
female	9	negative	no
male	12	negative	no
male	9	negative	no
male	10	negative	no
male	11	negative	no
male	27	positive	no
female	30	negative	no
male	30	negative	no
male	55	negative	no
female	57	negative	no
female	63	positive	no
female	80	negative	no
female	25	negative	no
male	42	negative	no
female	48	negative	no
female	32	negative	no
male	30	negative	no
female	50	negative	no
male	35	negative	no
male	36	negative	no
female	30	positive	no
female	65	negative	no
female	56	negative	no
female	32	negative	no
female	80	negative	no
female	40	negative	no
female	39	negative	no
female	65	negative	no
male	56	negative	no
male	40	negative	no
male	70	negative	no
male	49	negative	no
female	42	negative	no
male	45	negative	no
male	51	negative	no
male	56	negative	no
male	35	negative	no
female	42	positive	no
male	60	positive	no
female	62	negative	no
male	38	negative	no
female	45	negative	no
female	50	positive	no
female	55	negative	no
male	53	negative	no
male	68	negative	no
male	40	negative	no
male	65	negative	no
female	68	negative	no
female	70	negative	no
female	40	negative	no
male	74	positive	no
female	50	negative	no
female	35	negative	no
female	50	negative	no
female	65	negative	no
male	40	negative	no
female	47	negative	no
female	42	negative	no
female	8	negative	no
female	6	negative	no
female	25	positive	no
female	42	negative	no
female	26	negative	no
female	52	negative	no
male	19	negative	no
male	81	negative	no
[truncated: 1,897 more rows]

## Sheet: Sheet2
LGA	Community	Longitude	Latitude	Population tested
Odeda	Adeaga	7.37745	3.68733	76
	Opeji	7.32048	3.37194	155
	Apejola	7.30488	3.21405	75
	Abidogun	7.34982	3.50563	136
Sub total				442
Abeokuta North	Lisa	7.21212	3.29326	36
	Ibaro	7.25157	3.23293	125
	Gbegbinlawo	7.24543	3.18247	80
	Imala odo	7.32245	3.18154	199
Sub total				440
Yewa North	Bamajo	7.27462	3.07079	38
	Agbooro	7.30532	2.96361	65
	Ijaka	7.17917	2.90168	181
	Ijale ketu	7.19065	2.82631	175
Sub total				459
Ewekoro	Banjoko	7.11103	3.29995	239
	Akinale	7.017	3.2313	135
	Oke Oko	6.93148	3.21367	37
	Baaye	6.99479	3.23457	90
	Community	Longitude	Latitude	Population
Obafemi Owode	Ogbe Eruku	6.99895	3.47886	95
	Soseri	6.95062	3.43025	147
	Idi Osan	7.0938	3.5177	60
	Boru Boru	7.10283	3.517	31
Sub total				333
Imeko Afon	Kesan	7.41457	2.99096	164
	Agbaluka	7.35125	2.74809	133
	Atapele	7.49779	2.95176	107
	Idofa	7.43333	2.83732	230
Sub total				634
Ifo	Nitel/powerline	6.81366	3.18756	144
	Anuoluwapo	6.80554	3.2015	134
	Oke nla	6.81865	3.18438	123
	Abepaki	6.80842	3.19457	98
Sub total				499
Abeokuta South	Oke Iganna	7.15371	3.33567	109
	Itori Odo	7.14589	3.33944	116
	Isale Ake	7.16334	3.35838	123
	Kuto	7.14054	3.35172	239
Sub total				587
Grand total				3895
